# Supplementary material for: Nickel Electrocatalysts Obtained by Pulsed Current Electrodeposition from Watts and Citrate Baths for Enhanced Hydrogen Evolution Reaction in Alkaline Media
Source: Materials (Basel). 2025 Jun 12;18(12):2775. doi: 10.3390/ma18122775 (PMC12195463; doi:10.3390/ma18122775)
Supplement: Supplementary file 1 [file materials-18-02775-s001.zip]

Archive with 1 entries (1 files):
- materials-3661917-supplementary.pdf
